# Supplementary material for: Dataset on determinants of intention and investment behaviour amongst young Indonesian millennials
Source: Data Brief. 2020 Jul 25;32:106083. doi: 10.1016/j.dib.2020.106083 (PMC7426534; doi:10.1016/j.dib.2020.106083)
Supplement: Supplementary file 1 [file mmc1.xml]

<?xml version="1.0" encoding="utf-8" standalone="no"?>
<data>
  <datasets>
    <author>ummusalma@uhamka.ac.id</author>
    <type>1</type>
    <dataset>
      <name>Dataset on determinants of intention and investment behaviour among young Indonesian millennials </name>
      <caption />
      <description>The dataset examines three factors (i.e. financial literacy, self-control, peer-influence) that influence investment behaviour among young Indonesian millennials. </description>
      <filetype>
        <name />
      </filetype>
      <filesize />
      <source>0</source>
      <sourcename>Original Data</sourcename>
      <access>
        <type>1</type>
        <name>Data available in data repository</name>
        <reponame>Mendeley Data</reponame>
        <PersistentId>10.17632/d5kck749zs.2</PersistentId>
        <deeplinkurl>https://data.mendeley.com/datasets/d5kck749zs/2 </deeplinkurl>
      </access>
    </dataset>
  </datasets>
</data>
